# Supplementary material for: Exacerbation of Cisplatin Cellular Toxicity by Regulation of the Human Organic Cation Transporter 2 through Angiotensin II
Source: Int J Mol Sci. 2022 Dec 14;23(24):15866. doi: 10.3390/ijms232415866 (PMC9779897; doi:10.3390/ijms232415866)
Supplement: Supplementary file 1 [file ijms-23-15866-s001.zip]

Archive with 1 entries (1 files):
- ijms-1992943-supplementary.pdf
